# Supplementary material for: Nanomedicines Bearing an Alkylating Cytostatic Drug from the Group of 1,3,5-Triazine Derivatives: Development and Characterization
Source: Pharmaceutics. 2022 Nov 18;14(11):2506. doi: 10.3390/pharmaceutics14112506 (PMC9694467; doi:10.3390/pharmaceutics14112506)
Supplement: Supplementary file 1 [file pharmaceutics-14-02506-s001.zip]

Archive with 1 entries (1 files):
- pharmaceutics-1997730-supplementary.pdf
